# Supplementary material for: Development and Bioavailability Assessment of an Estriol-Containing Vaginal Hydrogel
Source: Gels. 2024 Dec 13;10(12):823. doi: 10.3390/gels10120823 (PMC11675891; doi:10.3390/gels10120823)
Supplement: Supplementary file 1 [file gels-10-00823-s001.zip]

Archive with 1 entries (1 files):
- gels-3341937-supplementary.pdf
